# Supplementary material for: Identification of quantitative trait loci for kernel traits in a wheat cultivar Chuannong16
Source: BMC Genet. 2019 Oct 16;20:77. doi: 10.1186/s12863-019-0782-4 (PMC6796374; doi:10.1186/s12863-019-0782-4)
Supplement: Supplementary file 3 — Additional file 3: Table S2. Correlation coefficients among different kernel traits. [file 12863_2019_782_MOESM3_ESM.xlsx]

## Sheet: Sheet1
Table S2 Correlation coefficients among different kernel traits
	KL	KW	TKW
KL	1
KW	0.49**	1
TKW	0.68**	0.84**	1
** Correlation is significant at the 0.01 level.
