# Supplementary material for: Identification of quantitative trait loci for kernel traits in a wheat cultivar Chuannong16
Source: BMC Genet. 2019 Oct 16;20:77. doi: 10.1186/s12863-019-0782-4 (PMC6796374; doi:10.1186/s12863-019-0782-4)
Supplement: Supplementary file 10 — Additional file 10: Table S9. Genetic map of the 2CN mapping population. [file 12863_2019_782_MOESM10_ESM.xlsx]

## Sheet: summary
Table S9 Genetic map of the 2CN mapping population

## Sheet: LinkageMap
Detailed information of linkage map
Marker ID	Chromosome	Geneitc distance (cM)
AX-110391018	1A	0
AX-89694178	1A	0.28
AX-89488696	1A	0.56
AX-109445615	1A	0.83
AX-111494269	1A	1.09
AX-109103390	1A	1.36
AX-109989656	1A	3.27
AX-110640338	1A	3.53
AX-109333149	1A	4.88
AX-110502414	1A	6.53
AX-110567101	1A	7.07
AX-111222852	1A	7.62
AX-94503076	1A	7.89
AX-109973726	1A	8.43
AX-109480030	1A	8.71
AX-109044183	1A	8.98
AX-108774966	1A	9.25
AX-111253524	1A	10.06
AX-109414216	1A	10.32
AX-109865440	1A	10.59
AX-109864216	1A	10.86
AX-109521252	1A	11.12
AX-110426169	1A	11.66
AX-108891886	1A	11.93
AX-108917420	1A	12.47
AX-109815371	1A	12.74
AX-108810181	1A	13.28
AX-109339822	1A	13.82
AX-110942359	1A	14.09
AX-110125325	1A	14.89
AX-108739320	1A	15.16
AX-109929405	1A	15.43
AX-111675358	1A	15.7
AX-109016994	1A	17.64
AX-108893431	1A	18.73
AX-109453515	1A	18.99
AX-108830806	1A	20.07
AX-111501565	1A	20.34
AX-89670922	1A	21.17
AX-110409504	1A	23.43
AX-110584782	1A	26.21
AX-111001878	1A	28.17
AX-110686891	1A	28.44
AX-109489633	1A	28.97
AX-108906714	1A	29.79
AX-109032174	1A	30.32
AX-110014031	1A	30.86
AX-110920806	1A	33.08
AX-108747751	1A	33.35
AX-109006135	1A	33.62
AX-110998966	1A	34.44
AX-111653785	1A	38.86
AX-109481746	1A	39.4
AX-111592607	1A	44.78
AX-109949918	1A	47.91
AX-110504930	1A	48.45
AX-109986286	1A	48.72
AX-109857531	1A	54.54
AX-109954487	1A	56.2
AX-110500599	1A	57.31
AX-109991744	1A	59.57
AX-109383322	1A	66.3
AX-109075767	1A	66.58
AX-108878215	1A	68.85
AX-108957758	1A	69.13
AX-108873053	1A	69.68
AX-110372397	1A	73.54
AX-110957772	1A	75.8
AX-109859875	1A	83.5
AX-89488367	1A	86.03
AX-108770405	1A	86.31
AX-110361744	1A	86.88
AX-110549046	1A	87.15
AX-109914247	1A	93.52
AX-94710379	1A	93.79
AX-95216042	1A	94.88
AX-94601688	1A	95.7
AX-110511743	1A	97.35
AX-110961711	1A	97.62
AX-109985163	1A	98.95
AX-111647970	1A	100.85
AX-110440018	1A	101.4
AX-111732722	1A	104.54
AX-109108075	1A	106.7
AX-111056702	1A	107.51
AX-111656593	1A	108.06
AX-111565119	1A	109.97
AX-110825781	1A	111.3
AX-108822131	1A	157.45
AX-109984811	1A	167.04
AX-109558656	1A	167.31
AX-111476496	1A	169.53
AX-110466836	1A	173.88
AX-110955002	1A	174.42
AX-109378681	1A	179.55
AX-110831183	1A	180.11
AX-110472710	1A	180.38
AX-109440173	1A	181.48
AX-95149538	1A	183.44
AX-111216460	1A	183.71
AX-110610940	1A	185.06
AX-110147949	1A	186.14
AX-110559766	1A	187.85
AX-110655228	1A	190.8
AX-110399158	1A	191.06
AX-109930005	1A	191.33
AX-109452112	1A	192.14
wmc156	1B	0
wmc216	1B	1.764
AX-110127603	1B	7.242
barc61	1B	11.462
AX-111130381	1B	13.18
AX-111549757	1B	13.812
AX-109993757	1B	13.956
AX-111082456	1B	14.358
AX-109359622	1B	14.768
AX-108815832	1B	15.113
AX-109490843	1B	15.518
AX-110065453	1B	15.843
AX-89662088	1B	16.308
AX-110530323	1B	16.687
AX-111215884	1B	17.217
AX-95131783	1B	18.285
AX-94673704	1B	18.669
AX-108902382	1B	19.122
AX-109410214	1B	20.037
AX-108804866	1B	20.194
AX-109975579	1B	20.669
AX-109368546	1B	22.771
AX-110379685	1B	24.174
AX-94534923	1B	25.11
AX-109302722	1B	30.98
AX-111561231	1B	31.657
AX-108880548	1B	31.798
AX-110050947	1B	32.176
AX-110954234	1B	33.416
AX-111122733	1B	33.596
AX-94801647	1B	33.957
AX-110101967	1B	34.308
AX-110976825	1B	35.23
AX-89435736	1B	37.17
AX-94534666	1B	39.508
AX-111306420	1B	40.102
AX-109429445	1B	41.008
gwm153	1B	41.472
AX-109859227	1B	41.844
AX-108876119	1B	42.572
AX-109854640	1B	43.181
AX-109828875	1B	44.043
gwm268	1B	44.517
AX-94433115	1B	45.561
AX-110555680	1B	45.774
AX-108812191	1B	47.732
Xcwem32	1B	50.772
AX-110502871	1B	52.04
cfe26	1B	52.585
AX-110471753	1B	53.347
AX-109292429	1B	54.389
Xbarc188	1B	54.4
AX-109287909	1B	57.588
AX-110000934	1B	58.07
AX-111763383	1B	58.173
AX-108936977	1B	59.758
gwm818	1B	60.417
AX-94385772	1B	61.925
AX-89434674	1B	62.321
AX-111527355	1B	63.083
AX-109414218	1B	63.757
AX-111104551	1B	64.095
AX-108765712	1B	64.711
AX-89506553	1B	66.342
AX-109993724	1B	66.848
AX-109898596	1B	67.829
AX-94872837	1B	68.12
AX-111693350	1B	68.585
AX-112289703	1B	69.778
AX-111525685	1B	70.468
AX-111713183	1B	71.292
AX-109509313	1B	74.507
AX-108856907	1B	74.987
AX-108726041	1B	75.476
AX-111548801	1B	76.163
AX-109963679	1B	76.639
AX-108906195	1B	76.897
AX-110624055	1B	77.976
AX-111472489	1B	78.377
AX-95256173	1B	78.764
AX-109494986	1B	80.413
AX-109376365	1B	80.902
AX-110017315	1B	81.473
AX-110973286	1B	82.741
wmc719	1B	83.162
AX-94611117	1D	0
AX-110675829	1D	1.11
AX-109392782	1D	3.15
AX-108859467	1D	3.99
AX-110880464	1D	4.53
AX-109363526	1D	5.9
AX-109952932	1D	6.72
AX-109381175	1D	7.26
AX-110361860	1D	11.04
AX-111515122	1D	15.17
AX-111853381	1D	18.49
AX-109320713	1D	19.99
AX-95685312	1D	20.27
AX-109414048	1D	23.89
AX-109349990	1D	25.28
AX-111087365	1D	26.96
AX-110640947	1D	32.13
AX-111191769	1D	33.85
AX-111194284	1D	35.35
AX-110393778	1D	35.63
AX-109872915	1D	36.18
AX-110385713	1D	37.62
AX-109907213	1D	39.04
AX-109288770	1D	39.31
AX-110562177	1D	41.57
AX-109044441	1D	42.69
AX-110569745	1D	45.01
AX-86172873	1D	45.84
AX-111775358	1D	46.94
AX-111449828	1D	47.2
AX-108797722	1D	47.74
AX-111775865	1D	48
AX-111596833	1D	48.27
AX-94733128	1D	49.37
AX-109309143	1D	50.46
AX-109322370	1D	51
AX-110449657	1D	51.54
AX-109850647	1D	53.79
AX-111525866	1D	56.03
AX-110460682	1D	58.56
AX-111116895	1D	58.83
AX-109606349	1D	59.1
AX-109458952	1D	59.37
AX-110669416	1D	60.18
AX-110490771	1D	62.69
AX-108775918	1D	66.75
AX-111090826	1D	67.56
AX-111584875	1D	70.07
AX-108943530	1D	70.34
AX-110815139	1D	70.88
AX-111575769	1D	71.97
AX-110711076	1D	73.33
AX-110163550	1D	74.43
AX-109862278	1D	74.7
AX-111073651	1D	76.08
AX-109484217	1D	76.35
AX-110163017	1D	77.74
AX-111104769	1D	88.57
AX-110924064	1D	91.41
AX-109934150	1D	95.54
AX-109146253	1D	98.74
AX-111604536	1D	99.84
AX-109857857	1D	157.84
AX-110428172	1D	169.59
AX-111070702	1D	175.14
AX-111589728	1D	185.34
AX-89353533	1D	189.72
AX-109929813	1D	200.9
AX-110952654	1D	201.44
AX-110332164	1D	203.37
AX-110913552	2A	0
AX-109983097	2A	0.313
AX-110484643	2A	0.679
AX-109820570	2A	1.641
AX-110066795	2A	4.054
AX-111064589	2A	5.082
AX-111511555	2A	6.104
AX-111503398	2A	6.496
AX-109998719	2A	7.753
AX-110530257	2A	8.317
AX-110026721	2A	8.964
AX-110166184	2A	9.963
AX-111610554	2A	10.574
AX-110495160	2A	11.5
AX-111042596	2A	11.612
AX-109957471	2A	12.163
AX-109434737	2A	12.734
AX-111018125	2A	13.823
AX-110364988	2A	16.253
AX-110944608	2A	17.542
AX-109444486	2A	18.284
AX-108799429	2A	18.935
AX-109287375	2A	19.662
AX-110602968	2A	20.08
AX-108851458	2A	20.501
AX-109993653	2A	21.354
AX-109366069	2A	26.767
AX-111680996	2A	28.094
AX-108901942	2A	28.621
AX-109300303	2A	29.778
AX-109346334	2A	33.738
AX-109845479	2A	34.23
AX-109527495	2A	36.032
AX-110988442	2A	37.821
AX-110589889	2A	38.449
AX-109962858	2A	39.104
AX-108908958	2A	39.76
AX-111658249	2A	40.259
AX-111671271	2A	40.665
AX-110451812	2A	41.266
AX-108858837	2A	41.377
AX-110617782	2A	42.328
AX-109631196	2A	42.486
AX-110151691	2A	42.889
AX-109923265	2A	43.049
AX-111130098	2A	43.259
AX-109497681	2A	43.606
AX-110972387	2A	44.842
AX-109031304	2A	45.287
AX-108815438	2A	45.643
AX-111646438	2A	45.972
AX-110362480	2A	46.247
AX-110032328	2A	46.505
AX-109908703	2A	46.58
AX-109879152	2A	46.874
AX-110067768	2A	46.987
AX-108808143	2A	47.057
AX-111563490	2A	47.157
AX-111778361	2A	47.225
AX-110129598	2A	47.926
AX-109437969	2A	48.281
AX-108812607	2A	48.683
AX-111480319	2A	48.964
AX-108822367	2A	49.881
AX-108829822	2A	50.566
AX-109280395	2A	50.75
AX-111592190	2A	51.139
AX-110370613	2A	51.538
AX-111140902	2A	51.798
AX-111587627	2A	52.027
AX-109913197	2A	52.532
AX-109343948	2A	53.015
AX-109280291	2A	54.166
AX-110916067	2A	54.422
AX-109274805	2A	55.278
AX-111576466	2A	55.623
AX-111709747	2A	56.013
AX-109475320	2A	56.663
AX-109325520	2A	57.957
AX-86179766	2A	58.326
AX-110464869	2A	64.196
AX-108863728	2A	66.586
AX-109996565	2A	67.411
AX-110907531	2A	67.548
AX-108888172	2A	67.856
AX-110016335	2A	67.986
AX-111556184	2A	69.747
AX-111482016	2A	70.88
AX-110492886	2A	72.884
AX-109842451	2A	75.187
AX-108887266	2A	76.123
AX-108865385	2A	77.542
AX-111075328	2A	77.958
AX-109438714	2A	78.546
AX-110173580	2A	79.306
AX-110540877	2A	80.019
AX-109950638	2A	80.356
AX-110518327	2A	81.095
AX-109470274	2A	81.348
AX-111145618	2A	81.739
AX-108740395	2A	81.983
AX-109417714	2A	82.896
AX-109924380	2A	83.628
AX-108758337	2A	84.05
AX-110017739	2A	84.52
AX-109277755	2A	86.18
AX-109816766	2A	87.025
AX-89671787	2A	87.279
AX-111487746	2A	87.833
AX-109861211	2A	88.004
AX-109843778	2A	88.854
AX-110033325	2A	89.604
AX-108940749	2A	89.829
AX-110530890	2A	90.096
AX-110919499	2A	90.767
AX-94417710	2A	91.521
AX-110122578	2A	91.937
AX-111662319	2A	92.417
AX-109882240	2A	92.926
AX-110384293	2A	93.089
AX-109830099	2A	93.442
AX-111092616	2A	93.924
AX-111212405	2A	94.275
AX-108840189	2A	94.482
AX-110379064	2A	94.942
AX-109917880	2A	95.316
AX-109542304	2A	96.396
AX-110638157	2A	97.412
AX-110574904	2A	98.573
AX-108849276	2A	98.975
AX-111022529	2A	99.87
AX-109969747	2A	108.604
AX-110105126	2A	109.851
AX-111030654	2A	110.157
AX-109321357	2A	111.661
AX-110505093	2A	114.22
AX-109636970	2A	115.333
AX-108904491	2A	115.756
AX-111667876	2A	116.199
AX-109837860	2A	118.821
AX-110925122	2A	119.558
AX-108971846	2A	121.22
AX-108833449	2A	123.891
AX-110683989	2A	124.321
AX-110417390	2A	126.091
AX-109369878	2A	128.159
AX-108873139	2A	128.483
AX-110448758	2A	129.067
AX-111708024	2A	135.011
AX-110069106	2A	142.226
AX-110437147	2A	144.331
AX-109842387	2A	144.804
AX-109378069	2A	145.722
AX-109349837	2A	146.234
AX-109982059	2A	147.375
AX-109286381	2A	147.729
AX-94631361	2A	148.138
AX-109576757	2A	149.166
AX-110065185	2A	151.431
AX-110474861	2A	154.446
AX-109669929	2A	155.508
AX-111478907	2A	156.301
AX-108767740	2A	156.539
AX-111525230	2A	157.349
AX-94405297	2A	157.637
AX-109990976	2A	158.668
AX-109944261	2A	160.94
AX-108916102	2A	162.107
AX-110989311	2A	167.505
AX-111696446	2A	169.429
AX-110695122	2A	173.149
AX-110412287	2A	173.386
AX-109416105	2A	175.836
AX-108937556	2A	178.05
AX-110536069	2B	0
AX-109328607	2B	1.95
AX-109905665	2B	2.22
AX-108983036	2B	2.76
AX-110470689	2B	3.02
AX-111488793	2B	4.09
AX-109835513	2B	4.9
AX-110096206	2B	5.16
AX-111528341	2B	5.43
AX-109891166	2B	7.91
AX-110426897	2B	9.29
AX-94849048	2B	12.51
AX-108872411	2B	15.42
AX-110493970	2B	16.8
AX-108987461	2B	18.18
AX-109916461	2B	20.16
AX-111825402	2B	20.99
AX-108835134	2B	21.8
AX-110403972	2B	32.2
AX-109927771	2B	36.08
AX-110965907	2B	48.13
AX-108890356	2B	50.39
AX-109385615	2B	53.22
AX-110921852	2B	54.03
AX-110363228	2B	54.58
AX-110066797	2B	55.68
AX-110033091	2B	59.72
AX-110957638	2B	63.11
AX-110425276	2B	63.38
AX-111616168	2B	64.76
AX-110673669	2B	67.87
AX-111640258	2B	69.55
AX-94477012	2B	69.81
AX-111001071	2B	102.75
AX-108831546	2B	108.15
AX-109845767	2B	109.04
AX-111167874	2B	110.85
AX-109579549	2B	111.43
AX-111063291	2B	113.27
AX-109886651	2B	116.4
AX-108833859	2B	116.69
AX-109472636	2B	118.83
AX-89358007	2B	119.12
AX-110502235	2B	120.63
AX-111485001	2B	123.04
AX-109820944	2B	124.22
AX-109897993	2B	125.98
AX-89471404	2B	127.47
AX-111630546	2B	127.75
AX-109846380	2B	129.23
AX-111544566	2B	130.4
AX-110199373	2B	131.65
AX-111122200	2B	133.78
AX-108741443	2B	134.93
AX-108800307	2B	136.68
AX-108758158	2B	137.24
AX-111021455	2B	138.41
AX-111019152	2B	139
AX-109893424	2B	139.29
AX-111470278	2B	140.49
AX-108821905	2B	140.78
AX-111054244	2B	141.07
AX-89336171	2B	142.82
AX-108930422	2B	143.98
AX-108933991	2B	144.58
AX-111461729	2B	145.49
AX-110957832	2B	146.08
AX-111501420	2B	146.98
AX-111553009	2B	149.87
AX-109885756	2B	151.4
AX-108790082	2B	151.96
AX-111040705	2B	153.45
AX-110434368	2B	154.03
AX-89769839	2B	156.45
AX-110029425	2B	158.61
AX-109617786	2B	159.21
AX-109829147	2B	161.41
AX-109430236	2B	161.7
AX-111781829	2B	162.29
AX-108802714	2B	164.41
AX-94401264	2B	165.61
AX-111491563	2B	165.9
AX-111504335	2B	166.5
AX-89592048	2B	167.09
AX-94671142	2B	167.95
AX-110122413	2B	168.81
AX-111702989	2B	169.39
AX-108804059	2B	169.97
AX-110442665	2B	170.86
AX-110505124	2B	171.45
AX-94484517	2B	172.33
AX-110613560	2B	172.9
AX-109449320	2B	173.18
AX-109507945	2B	173.75
AX-111502586	2B	174.03
AX-110196737	2B	177.04
AX-110049360	2B	178.57
AX-111049538	2B	182.77
AX-110373062	2B	186.79
AX-110055844	2B	189.84
AX-111481535	2B	190.13
AX-110476530	2B	191.29
AX-110044987	2B	192.16
AX-89735721	2B	195.25
AX-111700811	2B	201.04
AX-111080590	2B	201.61
AX-109915619	2B	202.18
AX-111458795	2B	204.91
AX-111629096	2B	210.15
AX-108868947	2B	212.43
AX-109840429	2B	215.34
AX-109313070	2B	215.6
AX-111218868	2B	216.68
AX-110396567	2B	217.23
AX-108757102	2B	219.32
AX-110571313	2B	220.76
AX-110673774	2B	222.2
AX-110941614	2B	222.76
AX-109882373	2B	223.92
AX-111058545	2B	224.22
AX-109481686	2B	226.72
AX-109560578	2B	227.6
AX-109451490	2B	228.5
AX-108974438	2B	230.63
AX-110062500	2B	231.52
AX-109990721	2B	233
AX-111019809	2B	233.28
AX-111449284	2B	234.73
AX-94441014	2B	237.39
AX-110523323	2B	242.26
AX-111572412	2B	249.46
AX-111531916	2B	249.74
AX-109870031	2B	253.5
AX-111684920	2B	255.3
AX-108803498	2B	259.34
AX-110459778	2B	276.23
AX-111087936	2B	276.51
AX-111081804	2B	284.58
AX-108801181	2B	285.13
AX-110392322	2B	286.83
AX-111595955	2B	289.12
AX-109551958	2B	292.25
AX-109889411	2B	296.01
AX-111470304	2B	296.29
AX-110607790	2B	296.55
AX-108993436	2B	298.43
AX-109445054	2B	299.2
AX-109287234	2B	301.63
AX-111134429	2D	0
AX-111214360	2D	2.356
AX-109691572	2D	4.866
AX-108762451	2D	11.819
AX-111759825	2D	13.199
AX-108970456	2D	37.348
AX-110508739	2D	37.661
AX-109368259	2D	41.005
AX-109822660	2D	42.697
AX-110816831	2D	44.258
Xsauk-19	2D	45.357
AX-108917466	2D	46.435
AX-109242530	2D	47.839
AX-110516154	2D	48.682
AX-111074214	2D	48.785
AX-108853005	2D	53.229
AX-109836946	2D	67.247
AX-111096297	2D	67.685
KASP-AX-94721936	2D	68.386
AX-86171316	2D	69.299
AX-111956072	2D	69.591
AX-109422526	2D	70.991
AX-110072786	2D	75.298
AX-108911375	2D	79.043
AX-110074419	2D	79.238
AX-110234653	2D	79.719
AX-111497745	2D	83.183
AX-111541330	2D	88.332
AX-111605402	2D	91.147
AX-110055353	2D	93.099
AX-89644784	2D	93.261
AX-110896230	2D	93.858
AX-111699181	2D	95.688
AX-89675016	2D	98.301
AX-111122148	2D	108.665
AX-111589892	2D	108.796
AX-109917696	2D	110.185
AX-110507164	2D	111.784
AX-111151907	2D	112.264
AX-110321349	2D	112.499
AX-111342539	2D	113.392
AX-110289516	2D	114.469
AX-110244413	2D	114.869
AX-109459704	2D	122.693
AX-109795669	2D	125.212
AX-109970191	2D	125.788
AX-111368810	2D	128.594
AX-111430851	2D	129.206
AX-110010295	2D	132.421
AX-110515536	2D	133.101
AX-109120561	2D	134.943
AX-108840527	2D	135.604
AX-109501942	2D	136.327
AX-109853546	2D	140.068
AX-109791414	2D	140.434
AX-110586878	2D	144.256
AX-109014614	2D	146.349
AX-109411965	2D	148.115
AX-110094567	2D	148.969
AX-109981832	2D	149.222
AX-109926918	2D	151.537
AX-110513479	2D	152.009
AX-110720701	2D	152.724
AX-110519154	2D	153.343
AX-109328290	2D	154.512
AX-111115549	2D	156.811
AX-110833961	2D	157.409
AX-108926296	2D	157.653
AX-111761120	2D	157.806
AX-109911091	2D	157.88
AX-109274813	2D	157.951
AX-109419238	2D	158.791
AX-111494833	2D	159.001
AX-109059601	2D	159.227
AX-109905424	2D	159.475
AX-111491026	2D	159.893
AX-110002863	2D	160.283
AX-110007515	2D	160.506
AX-109843731	2D	161.08
AX-109775854	2D	161.263
AX-111601893	2D	161.817
AX-89629279	2D	162.153
AX-111318850	2D	162.498
AX-109412860	2D	163.571
AX-110573324	2D	164.017
AX-111141477	2D	164.946
AX-111722527	2D	165.654
AX-110998078	2D	167.242
AX-109351097	2D	167.927
AX-89364729	2D	168.986
AX-111709709	2D	173.08
AX-111050215	3A	0
AX-111014188	3A	3.234
AX-109835639	3A	5.449
AX-110441068	3A	6.753
AX-111000701	3A	9.234
AX-109061253	3A	10.057
AX-111571674	3A	13.715
AX-111688106	3A	14.014
AX-110552728	3A	14.919
AX-108936312	3A	16.951
AX-110069872	3A	17.081
AX-109841934	3A	17.948
AX-110983950	3A	19.659
AX-110587728	3A	25.625
AX-111682547	3A	27.205
AX-110687537	3A	27.557
AX-109978592	3A	29.294
AX-108845355	3A	29.773
AX-89338276	3A	30.451
AX-109521891	3A	30.65
AX-94685875	3A	31.267
AX-109008186	3A	33.847
AX-110396446	3A	34.097
AX-111636702	3A	34.334
AX-109397875	3A	34.777
AX-111762406	3A	35.37
AX-111119192	3A	36.077
AX-109360546	3A	36.292
AX-110390986	3A	36.598
AX-111084250	3A	36.848
AX-111550651	3A	36.996
AX-89644172	3A	37.347
AX-109456169	3A	37.835
AX-109407758	3A	38.388
AX-110374052	3A	38.849
AX-110696128	3A	38.93
AX-111449972	3A	39.26
AX-108833841	3A	39.455
AX-109584722	3A	39.768
AX-111138348	3A	40.011
AX-111680059	3A	40.147
AX-111579619	3A	40.339
AX-111576314	3A	40.612
AX-111792223	3A	40.937
AX-109960532	3A	41.26
AX-108749743	3A	41.559
AX-108883520	3A	41.796
AX-111488679	3A	42.001
AX-111153975	3A	42.864
AX-109393734	3A	43.254
AX-109284044	3A	43.306
AX-111138337	3A	43.834
AX-109927445	3A	44.561
AX-111786186	3A	45.244
AX-111465231	3A	45.429
AX-111150500	3A	46.214
AX-110430620	3A	46.751
AX-94399040	3A	47.215
AX-109106470	3A	47.92
AX-109988278	3A	48.184
AX-111095128	3A	48.528
AX-108726212	3A	48.823
AX-108733656	3A	49.39
AX-109498430	3A	49.459
AX-109397205	3A	49.53
AX-109397508	3A	49.704
AX-109872539	3A	49.919
AX-108792631	3A	50.011
AX-109392538	3A	50.087
AX-108725529	3A	50.475
AX-109589492	3A	50.529
AX-109576607	3A	50.701
AX-108989540	3A	50.952
AX-109854420	3A	51.163
AX-111108822	3A	53.507
AX-111699446	3A	54.121
AX-89583101	3A	55.334
AX-108869696	3A	56.714
AX-111666570	3A	58.497
AX-111653361	3A	59.006
AX-111827566	3A	59.745
AX-108762191	3A	60.101
AX-111799835	3A	60.222
AX-109510662	3A	60.392
AX-110491100	3A	60.58
AX-110721315	3A	60.99
AX-89474662	3A	61.568
AX-109970069	3A	62.491
AX-109274841	3A	65.81
AX-108787942	3A	68.833
AX-110407102	3A	69.888
AX-111152015	3A	71.485
AX-108821149	3A	72.022
AX-108811169	3A	72.187
AX-94410643	3A	72.266
AX-110079931	3A	72.375
AX-89339890	3A	73.923
AX-110551014	3A	75.567
AX-110496769	3A	76.141
AX-109580196	3A	76.502
AX-109473885	3A	77.329
AX-95151919	3A	77.947
AX-110469629	3A	78.435
AX-111638427	3A	78.638
AX-110404786	3A	79.772
AX-111780961	3A	80.227
AX-110483969	3A	81.252
AX-109984572	3A	81.285
AX-108814802	3A	81.763
AX-111254276	3A	81.893
AX-89470960	3A	82.135
AX-110449221	3A	82.517
AX-111266265	3A	82.901
AX-110916132	3A	83.044
AX-111104789	3A	83.167
AX-110077074	3A	83.42
AX-109335687	3A	84.31
AX-110065941	3A	84.58
AX-95661168	3A	84.904
AX-110039270	3A	85.585
AX-86178328	3A	85.683
AX-111021378	3A	85.831
AX-108928188	3A	86.801
AX-111609079	3A	86.92
AX-89681107	3A	87.205
AX-110479868	3A	88.112
AX-110052738	3A	88.509
AX-109904743	3A	89.323
AX-110928333	3A	89.508
AX-110489629	3A	89.538
AX-110475164	3A	89.9
AX-109817800	3A	90.038
AX-110372846	3A	90.571
AX-110020522	3A	90.908
AX-110907467	3A	91.188
AX-109958833	3A	91.321
AX-111541125	3A	91.73
AX-110455859	3A	92.111
AX-111806403	3A	93.315
AX-110675345	3A	93.821
AX-109892060	3A	94.117
AX-111014938	3A	94.798
AX-95631223	3A	95.043
AX-110378026	3A	95.432
AX-111627621	3A	95.742
AX-109430476	3A	96.067
AX-109973125	3A	96.544
AX-95679299	3A	96.809
AX-108935920	3A	97.344
AX-111091610	3A	97.563
AX-109865940	3A	97.95
AX-111522081	3A	97.992
AX-111040468	3A	98.463
AX-108852387	3A	98.663
AX-109623444	3A	99.082
AX-111498188	3A	99.801
AX-110058189	3A	100.176
AX-108830725	3A	101.377
AX-110721478	3A	101.995
AX-111523973	3A	102.216
AX-94870110	3A	102.537
AX-95631882	3A	102.927
AX-109322460	3A	103.23
AX-110184263	3A	103.637
AX-111021001	3A	103.728
AX-110963001	3A	104.035
AX-110393351	3A	104.141
AX-110995132	3A	104.276
AX-110123214	3A	104.463
AX-108825815	3A	105.066
AX-110522868	3A	105.169
AX-110371883	3A	105.731
AX-110548249	3A	107.291
AX-110025072	3A	107.797
AX-108842261	3A	108.392
AX-89475213	3A	109.752
AX-111785327	3A	110.548
AX-110385614	3A	111.433
AX-109397009	3A	111.876
AX-111507302	3A	112.367
AX-109386683	3A	113.905
AX-111618763	3A	116.265
AX-110678617	3B	0
AX-111065273	3B	0.56
AX-111698562	3B	4.36
AX-111593417	3B	5.75
AX-108914541	3B	7.42
AX-111138965	3B	7.96
AX-111457623	3B	8.22
AX-109583405	3B	8.76
AX-111005098	3B	9.87
AX-109542768	3B	12.43
AX-109431947	3B	12.98
AX-108913740	3B	14.94
AX-110449717	3B	15.49
AX-111487728	3B	17.15
AX-108836843	3B	17.69
AX-111564047	3B	19.96
AX-111595974	3B	21.43
AX-110999732	3B	22.01
AX-111481207	3B	41.22
AX-89551965	3B	41.78
AX-111505239	3B	42.06
AX-111170686	3B	44.71
AX-108821891	3B	44.99
AX-110573587	3B	45.55
AX-108848922	3B	45.82
AX-109836361	3B	46.67
AX-110148746	3B	46.94
AX-108910620	3B	48.37
AX-108802911	3B	50.05
AX-111500132	3B	50.59
AX-95169295	3B	50.86
AX-109864825	3B	51.41
AX-108842692	3B	52.82
AX-110482946	3B	53.65
AX-108922321	3B	53.92
AX-110968918	3B	54.76
AX-110365139	3B	55.31
AX-110375698	3B	55.59
AX-110028458	3B	57.02
AX-109496562	3B	58.76
AX-108863232	3B	59.04
AX-108856897	3B	62.02
AX-111498577	3B	63.16
AX-110570027	3B	64.62
AX-110607182	3B	66.65
AX-110695608	3B	66.93
AX-109839230	3B	68.4
AX-109288076	3B	70.76
AX-109556014	3B	71.88
AX-110596014	3B	80.02
AX-110395257	3B	80.29
AX-109908727	3B	80.57
AX-109517614	3B	80.84
AX-110912213	3B	81.69
AX-110586639	3B	82.24
AX-110571168	3B	83.65
AX-108846400	3B	84.21
AX-109876826	3B	86.81
AX-108761898	3B	90.33
AX-110928676	3B	90.6
AX-111509127	3B	95.94
AX-111154493	3B	97.07
AX-109455970	3B	97.9
AX-110944177	3B	101.42
AX-109989303	3B	105.92
AX-110988588	3B	106.47
AX-108934774	3B	112.72
AX-108921418	3B	113.56
AX-109316602	3B	113.84
AX-110392375	3B	114.39
AX-109818516	3B	114.67
AX-111034690	3B	115.23
AX-109324755	3B	116.08
AX-95245551	3B	116.36
AX-110565050	3B	122.93
AX-108915318	3B	123.81
AX-109291094	3B	124.39
AX-109491075	3B	126.48
AX-108905095	3B	129.51
AX-110062440	3B	130.09
AX-109849213	3B	130.37
AX-110551575	3B	131.24
AX-108859797	3B	133.62
AX-111254437	3B	135.38
AX-109902883	3B	135.66
AX-109493914	3B	135.94
AX-110512367	3B	136.52
AX-110424510	3B	137.09
AX-111068564	3B	137.67
AX-111491044	3B	139.13
AX-110176783	3B	139.41
AX-94764417	3B	139.68
AX-108732259	3B	139.96
AX-111513641	3B	143.18
AX-111088814	3B	144.01
AX-108848794	3B	150.01
AX-110502590	3B	150.29
AX-111087588	3B	156.97
AX-110971226	3B	157.24
AX-109461374	3B	157.79
AX-109852945	3B	158.33
AX-109035003	3B	159.16
AX-109033816	3B	159.43
AX-110375013	3B	163.87
AX-109858559	3B	164.42
AX-111528181	3B	165.25
AX-111545734	3B	165.79
AX-110453095	3B	166.06
AX-111494603	3B	166.6
AX-111109401	3B	166.87
AX-109934594	3B	168.25
AX-110961025	3B	169.06
AX-110479824	3B	170.91
AX-110020080	3B	171.99
AX-110924649	3B	175.48
AX-109834254	3B	175.76
AX-108806099	3B	176.59
AX-95111256	3B	184.39
AX-95683981	3B	185.23
AX-110540733	3B	185.8
AX-110515429	3B	186.65
AX-110962754	3B	187.2
AX-109923733	3B	187.75
AX-109329844	3B	188.31
AX-109323720	3B	201.27
AX-108950567	3B	213.22
AX-111459519	3B	213.49
AX-111515231	3B	215.45
AX-109953953	3B	215.72
AX-109457476	3B	217.43
AX-110100238	3B	223.4
AX-109441777	3B	245.46
AX-109338678	3B	245.74
AX-108837323	3B	249.27
AX-110980327	3B	249.54
AX-95630213	3B	250.66
AX-110122585	3B	251.78
AX-111509109	3B	253.45
AX-110493720	3B	264.51
AX-110650529	3B	265.36
AX-110041175	3B	265.91
AX-110949869	3B	266.19
AX-109304359	3B	266.46
AX-109908465	3B	267.57
AX-94796636	3B	267.84
AX-111538664	3B	275.7
AX-111474611	3B	285.5
AX-110453138	3B	287.74
AX-109925583	3B	294.55
AX-110466933	3B	297.2
AX-109925161	3B	300.13
AX-109249781	3D	0
AX-110380716	3D	0.82
AX-111180313	3D	1.09
AX-109776782	3D	5.11
AX-111115397	3D	11.16
AX-109403595	3D	13.7
AX-109271722	3D	16.56
AX-110853130	3D	20.03
AX-111547215	3D	21.13
AX-94423269	3D	25.24
AX-109332041	3D	26.91
AX-110037813	3D	29.49
AX-94456075	3D	31.72
AX-110613747	3D	32.26
AX-110438467	3D	32.53
AX-109280131	3D	32.79
AX-111126228	3D	47.32
AX-110987465	3D	63.35
AX-110543919	3D	77.59
AX-110586439	3D	81.4
AX-94536291	3D	82.77
AX-111801578	3D	85.58
AX-111760688	3D	87.83
AX-109340084	3D	90.09
AX-111218157	3D	92.72
AX-110021640	3D	98.37
AX-110029380	3D	100.95
AX-111109273	3D	115.87
AX-108729781	3D	116.69
AX-111807575	3D	125.33
AX-108842519	3D	127.07
AX-94781486	3D	127.94
AX-110687174	3D	135.56
AX-89699893	3D	136.68
AX-111060237	3D	142.73
AX-111045512	3D	143.83
AX-110923174	3D	144.1
AX-109884133	3D	144.96
AX-111916664	3D	147.27
AX-89576720	3D	148.38
AX-108822945	3D	150.95
AX-89683800	3D	151.78
AX-111902423	3D	152.9
AX-110599821	3D	154.3
AX-111502511	3D	197.86
AX-95240079	3D	202.72
AX-89562145	3D	211.36
AX-110391699	3D	213.36
AX-109300668	3D	218.66
AX-109446046	3D	219.77
AX-111154839	4A	0
AX-111465498	4A	6.83
AX-110407607	4A	7.92
AX-109272432	4A	8.46
AX-110649064	4A	8.72
AX-110523957	4A	10.4
AX-111170720	4A	10.95
AX-111109184	4A	11.22
AX-111526124	4A	11.77
AX-111537734	4A	13.44
AX-111615430	4A	16.09
AX-109302052	4A	18.24
AX-109412554	4A	19.05
AX-108963642	4A	19.59
AX-110965230	4A	20.67
AX-109926421	4A	23.48
AX-110550799	4A	32
AX-110504662	4A	32.26
AX-110970460	4A	32.52
AX-110383547	4A	32.78
AX-109418620	4A	36.12
AX-111550229	4A	36.64
AX-109994729	4A	37.43
AX-111480812	4A	37.69
AX-110434115	4A	37.95
AX-108750577	4A	41
AX-108755688	4A	49.09
AX-110481242	4A	51.27
AX-110542613	4A	66.78
AX-108913575	4A	68.13
AX-109077070	4A	68.93
AX-111523587	4A	77.61
AX-109858991	4A	78.68
AX-109464159	4A	80.32
AX-109982633	4A	80.87
AX-111496006	4A	81.98
AX-108819037	4A	125.81
AX-110574688	4A	127.52
AX-108887341	4A	132.44
AX-109896933	4A	132.72
AX-109930648	4A	135.05
AX-108864123	4A	135.6
AX-110432681	4A	136.46
AX-110078776	4A	139.72
AX-94388553	4A	139.99
AX-111624503	4A	140.56
AX-111651073	4A	140.83
AX-110468887	4A	141.11
AX-111265032	4A	142.24
AX-110361588	4A	144.84
AX-110568569	4A	145.68
AX-110490227	4A	149.51
AX-110030140	4A	157.28
AX-110132746	4A	158.38
AX-111050348	4A	158.64
AX-108746349	4A	163.66
AX-109285973	4A	165.88
AX-108869201	4A	185.43
AX-111099057	4A	186.82
AX-108785329	4A	188.24
AX-110434765	4A	188.79
AX-109340345	4A	190.21
AX-111028486	4A	201.93
AX-110522797	4A	202.5
AX-108744862	4A	205.85
AX-108771516	4A	207.96
AX-109102843	4B	0
AX-94486277	4B	1.11
AX-111595278	4B	1.92
AX-108800362	4B	3.83
AX-110467582	4B	4.9
AX-110388676	4B	7.37
AX-109274025	4B	11.13
AX-111150060	4B	18.33
AX-110451192	4B	21.46
AX-110077038	4B	22.26
AX-109298074	4B	23.34
AX-111649156	4B	25.9
AX-109831534	4B	29.35
AX-109345485	4B	31.88
AX-110007202	4B	33.54
AX-110009229	4B	34.36
AX-109382134	4B	38.49
AX-109440683	4B	39.02
AX-109363329	4B	45.89
AX-108780079	4B	50.09
AX-111041469	4B	50.89
AX-110987593	4B	51.44
AX-109971274	4B	52.53
AX-110620239	4B	53.34
AX-110967502	4B	53.61
AX-110467455	4B	53.88
AX-109821865	4B	60.85
AX-111022510	4B	61.38
AX-108806641	4B	65.1
AX-108801712	4B	66.19
AX-110472645	4B	66.72
AX-94534705	4B	72.77
AX-111581596	4B	73.87
AX-109314176	4B	79.25
AX-108767762	4B	111.64
AX-109868698	4B	111.91
AX-111617938	4B	112.45
AX-109407721	4B	113.27
AX-109341791	4B	123.2
AX-111234110	4B	124.03
AX-110646091	4B	128.19
AX-109469073	4B	135.74
AX-109526283	4B	136.82
AX-110549715	4B	137.36
AX-109309162	4B	139.27
AX-94943082	4B	140.37
AX-169335097	4B	140.65
AX-109373490	4B	141.45
AX-111738217	4B	146.53
AX-111068079	4B	164.14
AX-111473671	4B	173.3
AX-109503821	4B	173.58
AX-110488730	4B	182.04
AX-110603431	4B	182.59
AX-109993293	4B	183.7
AX-89414036	4B	186.32
AX-110609762	4B	188.31
AX-89464668	4B	188.86
AX-89554870	4B	189.96
AX-109074448	4B	192.52
AX-110576785	4B	199.9
AX-110453677	4B	204.45
AX-110740087	4B	204.73
AX-108730259	4B	205.01
AX-108764567	4B	208.54
AX-108876879	4B	212.77
AX-95148627	4B	213.33
AX-110412216	4B	217.18
AX-108750298	4B	220.04
AX-108881020	4B	220.89
AX-110494559	4B	222.63
AX-110960528	4B	222.9
AX-109816255	4B	225.49
AX-111698386	4D	0
AX-111721070	4D	5.71
AX-109777243	4D	7.1
AX-110479846	4D	7.65
AX-89635542	4D	15.03
AX-89682227	4D	15.3
AX-111463890	4D	15.85
AX-89487309	4D	26.71
AX-111470564	4D	30.2
AX-109905441	4D	48.88
AX-89567801	4D	54.42
AX-111049977	4D	61.96
AX-111684216	4D	62.24
AX-110153017	4D	69.57
AX-108786137	4D	70.69
AX-89322829	4D	73.65
AX-109370301	4D	77.88
AX-89353317	4D	78.15
AX-110740549	4D	87.28
AX-110282345	4D	90.21
AX-89453387	4D	96.37
AX-110074561	4D	97.23
AX-110427792	4D	98.38
AX-108841615	4D	99.51
AX-110464523	4D	100.34
AX-111083401	4D	103.58
AX-109974947	4D	108.85
AX-110600778	4D	109.13
AX-108867384	4D	109.4
AX-109325949	4D	111.72
AX-89421399	4D	112.28
AX-110476142	4D	117.58
AX-108781235	4D	118.39
AX-89611245	4D	121.24
AX-111300023	4D	122.35
AX-109799714	4D	128.87
AX-110934311	4D	129.4
AX-110389983	4D	129.66
AX-111660235	4D	131.04
AX-110924545	4D	131.58
AX-108918649	4D	132.65
AX-110355097	4D	133.73
AX-111922660	4D	135.93
AX-110193701	4D	137.55
AX-109174515	4D	138.91
AX-111731847	4D	139.72
AX-110124262	4D	139.99
AX-109330191	4D	141.63
AX-111544209	4D	146.65
AX-110001942	4D	149.2
AX-108893617	4D	150.01
AX-108921474	4D	150.55
AX-109071036	4D	152.47
AX-109500517	4D	152.73
AX-109305573	4D	154.67
AX-94618548	4D	157.19
AX-110919144	4D	158.3
AX-111525922	4D	162.13
AX-109297407	4D	162.95
AX-89644801	4D	171.36
AX-111001051	4D	172.17
AX-109181699	4D	175.59
AX-110565602	4D	178.15
AX-110387348	4D	178.42
AX-111143797	4D	205.61
AX-110046962	4D	207.03
AX-110400439	4D	207.31
AX-108763556	4D	219.17
AX-109933613	4D	222.37
AX-111567155	4D	229.19
AX-110814289	4D	230.04
AX-110008691	4D	233.64
AX-89598138	4D	234.2
AX-110608439	4D	239.6
AX-111564466	4D	243.2
AX-110070510	4D	246.25
AX-109963158	4D	247.43
AX-111128307	4D	252.23
AX-108771842	4D	253.35
AX-110670888	5A	0
AX-94914161	5A	4.72
AX-108884876	5A	9.2
AX-108825630	5A	12.4
AX-110436209	5A	15.6
AX-110644627	5A	21.32
AX-111070969	5A	23.08
AX-109505995	5A	25.1
AX-109350229	5A	26.83
AX-110927218	5A	27.1
AX-109926388	5A	27.97
AX-94604792	5A	28.85
AX-109878809	5A	31.88
AX-110413733	5A	32.45
AX-110576833	5A	34.17
AX-95012249	5A	40.18
AX-108948329	5A	41.01
AX-108808620	5A	42.12
AX-111643204	5A	42.4
AX-109959535	5A	43.25
AX-111570224	5A	47.17
AX-110124500	5A	47.45
AX-110434983	5A	51.19
AX-109916689	5A	52.02
AX-109944695	5A	54.37
AX-111648402	5A	56.94
AX-110091954	5A	57.21
AX-108987114	5A	59.55
AX-110518158	5A	64.95
AX-94663230	5A	66.42
AX-111519092	5A	66.69
AX-108785757	5A	70.21
AX-109040666	5A	71.87
AX-109923242	5A	72.42
AX-108754051	5A	74.4
AX-109937099	5A	76.05
AX-109654287	5A	83.29
AX-111019250	5A	83.85
AX-94984871	5A	106.54
AX-109322870	5A	107.08
AX-109446853	5A	110.93
AX-110603578	5A	111.48
AX-109981086	5A	111.75
AX-110525389	5A	112.28
AX-94615439	5A	113.38
AX-110670121	5A	114.2
AX-109934657	5A	115.01
AX-111154390	5A	115.56
AX-109958333	5A	116.1
AX-111073845	5A	116.64
AX-109905724	5A	117.18
AX-109484426	5A	117.45
AX-110964357	5A	119.14
AX-109471543	5A	119.68
AX-110908103	5A	120.22
AX-108758456	5A	121.87
AX-109457191	5A	122.41
AX-110036471	5A	123.49
AX-109885340	5A	124.03
AX-109434576	5A	127.2
AX-110683877	5A	131.9
AX-110948784	5A	132.18
AX-111556159	5A	132.45
AX-111514256	5A	135.96
AX-109466244	5A	137.61
AX-109944510	5A	137.88
AX-108809668	5A	138.98
AX-108889203	5A	140.36
AX-111123318	5A	140.63
AX-110028672	5A	141.17
AX-110383644	5A	141.99
AX-111569540	5A	144.59
AX-111535516	5A	144.86
AX-109307023	5A	147.51
AX-94966165	5A	148.07
AX-110995848	5A	148.34
AX-111673092	5A	149.17
AX-109837733	5A	149.44
AX-95114243	5A	150.54
AX-109480744	5A	150.82
AX-111581227	5A	151.1
AX-108820574	5A	151.93
AX-108773104	5A	152.76
AX-109850198	5A	153.03
AX-110938050	5A	153.29
AX-109294847	5A	153.82
AX-94936563	5A	154.64
AX-110980843	5A	155.44
AX-111143393	5A	156.53
AX-111080872	5A	156.8
AX-94575939	5A	160.04
AX-110515860	5A	160.59
AX-108861269	5A	169.39
AX-110918930	5A	169.92
AX-109855396	5A	173.4
AX-111104369	5A	175.68
AX-109322572	5A	175.95
AX-110462709	5A	179.13
AX-111552525	5A	179.68
AX-109346674	5A	182.32
AX-111039686	5A	183.15
AX-111570699	5A	183.42
AX-109270283	5A	183.7
AX-111041163	5A	185.39
AX-110443555	5A	186.5
AX-109078558	5A	188.21
AX-109369427	5A	196.12
AX-109919444	5A	199.3
AX-109898601	5A	201.57
AX-111475234	5A	204.48
AX-110376654	5A	206.18
AX-111001987	5A	207.61
AX-111451217	5A	208.16
AX-111463331	5A	208.71
AX-110382989	5A	209.83
AX-108945511	5A	210.11
AX-109432156	5A	211.23
AX-109814839	5A	213.86
AX-111508275	5A	215.56
AX-111091903	5A	224.14
AX-110551710	5A	225.24
AX-109076419	5A	225.52
AX-110015934	5A	234.72
AX-111176300	5A	235.85
AX-95084909	5A	236.97
AX-109907430	5A	238.97
AX-111253877	5A	240.93
AX-110947807	5A	241.48
AX-109310045	5A	242.58
AX-109277958	5A	243.13
AX-108776736	5A	245.08
AX-110416467	5A	245.35
AX-109952547	5A	247.32
AX-109940654	5A	247.87
AX-110915393	5A	249.83
AX-109459148	5A	251.51
AX-110923044	5A	253.47
AX-111102726	5A	255.72
AX-109639015	5A	256.82
AX-94398741	5A	259.8
AX-111476072	5A	261.89
AX-111074385	5A	262.44
AX-110598576	5A	265.66
AX-111107160	5A	266.77
AX-108871400	5A	267.32
AX-111473332	5A	267.86
AX-110015491	5A	268.42
AX-109330135	5A	277.11
AX-109826606	5A	282.93
AX-108751028	5A	322.03
AX-109349390	5A	323.45
AX-111055855	5A	325.43
AX-108801536	5A	325.71
AX-110449012	5A	325.99
AX-109277512	5A	328.05
AX-109284862	5A	329.49
AX-111592481	5A	330.34
AX-109499381	5A	332.36
AX-111039548	5A	334.97
AX-94669386	5A	342.77
AX-110422439	5A	344.83
AX-108800936	5A	345.11
AX-110477627	5A	346.26
AX-110926035	5A	347.72
AX-109898694	5A	351.04
AX-109294801	5A	353.66
AX-109541910	5A	354.21
AX-109479900	5A	354.49
AX-109414961	5A	354.76
AX-109525607	5A	355.31
AX-109843165	5A	355.85
AX-111099722	5A	356.12
AX-109829087	5A	357.24
AX-108963849	5A	358.06
AX-110434029	5A	358.88
AX-110029155	5A	359.7
AX-110526079	5A	359.98
AX-110447294	5A	360.26
AX-109303439	5A	360.53
AX-108933860	5A	360.8
AX-110711002	5A	362.75
AX-108910506	5A	363.87
AX-109348871	5A	364.14
AX-109275049	5A	364.41
AX-108821950	5A	364.69
AX-110513721	5A	365.23
AX-108811182	5A	366.63
AX-109857944	5A	366.9
AX-109549098	5A	368.91
AX-110475033	5A	369.19
AX-108934229	5A	369.74
AX-110913131	5A	370.54
AX-111453162	5B	0
AX-110144085	5B	0.666
AX-109303068	5B	5.834
AX-109853515	5B	8.006
AX-111536293	5B	11.83
AX-109823123	5B	12.952
AX-95194221	5B	14.899
AX-108941296	5B	17.49
AX-108840379	5B	17.977
AX-94755266	5B	36.317
AX-109364453	5B	38.117
AX-110675968	5B	38.714
AX-109518159	5B	39.82
AX-111024537	5B	42.264
AX-94705524	5B	43.108
AX-95232886	5B	43.554
AX-111730953	5B	44.278
AX-108881152	5B	45.063
AX-109339994	5B	45.924
AX-111051748	5B	46.584
AX-111117493	5B	48.717
AX-109401644	5B	49.364
AX-110549972	5B	49.971
AX-111285200	5B	50.665
AX-109979853	5B	51.329
AX-111554471	5B	52.05
AX-111689113	5B	52.297
AX-95657302	5B	52.555
AX-109473183	5B	52.653
AX-109576954	5B	52.849
AX-109841865	5B	54.937
AX-110524330	5B	55.375
AX-94464288	5B	56.343
AX-109956392	5B	56.499
AX-108827107	5B	57.345
AX-111550082	5B	57.917
AX-109481117	5B	58.722
AX-109532741	5B	59.059
AX-111649791	5B	59.336
AX-109008593	5B	59.481
AX-108809180	5B	60.075
AX-111008799	5B	61.03
AX-110989689	5B	61.173
AX-110439497	5B	61.352
AX-109578764	5B	61.975
AX-109438003	5B	62.205
AX-108744431	5B	62.788
AX-108885332	5B	62.959
AX-109512214	5B	63.328
AX-111529353	5B	63.358
AX-89400290	5B	64.061
AX-110006774	5B	64.261
AX-109290836	5B	64.456
AX-110144727	5B	65.095
AX-111524362	5B	65.347
AX-108913498	5B	65.564
AX-109383169	5B	65.865
AX-111464471	5B	66.053
AX-109824506	5B	66.667
AX-109051999	5B	67.087
AX-109037850	5B	67.289
AX-111457532	5B	67.347
AX-111519225	5B	67.876
AX-109886432	5B	68.105
AX-111013588	5B	68.505
AX-110737905	5B	68.777
AX-111183263	5B	69.08
AX-108891185	5B	69.686
AX-111481510	5B	70.056
AX-109847779	5B	70.311
AX-110562503	5B	70.987
AX-109406952	5B	71.652
AX-109321350	5B	71.887
AX-94524014	5B	72.503
AX-109939697	5B	72.938
AX-109329070	5B	74.069
AX-95078562	5B	74.88
AX-109527315	5B	75.552
AX-109444078	5B	75.864
AX-109838888	5B	76.258
AX-110737471	5B	76.509
AX-111084700	5B	76.934
AX-111482689	5B	77.363
AX-110410093	5B	77.724
AX-110916580	5B	77.999
AX-111572956	5B	78.662
AX-94871124	5B	78.953
AX-110078350	5B	79.037
AX-108868834	5B	80.08
AX-109839495	5B	80.536
AX-108973826	5B	80.784
AX-108812622	5B	82.203
AX-108833603	5B	83.361
AX-109879639	5B	83.626
AX-111671992	5B	83.95
AX-109402777	5B	84.429
AX-111570408	5B	85.017
AX-110421918	5B	87.369
AX-109617127	5B	88.775
AX-110502417	5B	89.4
AX-111039023	5B	89.93
AX-110373417	5B	90.661
AX-110011817	5B	91.261
AX-111711727	5B	91.737
AX-94444684	5B	93.28
AX-110491558	5B	93.853
AX-109482618	5B	94.852
AX-94582897	5B	95.672
AX-111576625	5B	95.832
AX-108929069	5B	95.939
AX-111472988	5B	96.692
AX-110593685	5B	97.34
AX-109907389	5B	97.495
AX-110921023	5B	98.054
AX-94685800	5B	98.386
AX-110502620	5B	99.186
AX-108814349	5B	99.416
AX-108871754	5B	100.479
AX-109111647	5B	101.053
AX-111462011	5B	101.817
AX-111215260	5B	102.272
AX-108822520	5B	102.441
AX-109985051	5B	102.901
AX-108835880	5B	103.107
AX-111211382	5B	103.562
AX-110389084	5B	103.912
AX-110933967	5B	104.413
AX-109831962	5B	105.373
AX-111705799	5B	109.338
AX-110485194	5B	110.126
AX-108812926	5B	113.545
AX-109032120	5B	114.858
AX-109581384	5B	115.261
AX-110541436	5B	115.423
AX-109895549	5B	115.697
AX-108857263	5B	116.176
AX-109074691	5B	116.889
AX-108857064	5B	117.038
AX-110094230	5B	117.242
AX-110402737	5B	117.899
AX-110142722	5B	118.186
AX-109951695	5B	118.753
AX-111154574	5B	119.464
AX-110586945	5B	119.658
AX-111149716	5B	119.934
AX-109888934	5B	121.023
AX-109349709	5B	121.315
AX-109559173	5B	121.481
AX-111512401	5B	122.041
AX-109853609	5B	123.12
AX-109917396	5B	123.654
AX-109420060	5B	124.307
AX-111051252	5B	124.709
AX-110930484	5B	124.907
AX-109404412	5B	125.385
AX-111031482	5B	125.478
AX-110473162	5B	126.165
AX-94724456	5B	127.501
AX-110464594	5B	128.011
AX-111489106	5B	128.429
AX-108748458	5B	129.039
AX-109939306	5B	129.457
AX-94534515	5B	130.494
AX-110913121	5B	131.311
AX-108742618	5B	131.962
AX-110974577	5B	132.637
AX-111213640	5B	133.235
AX-109448289	5B	135.252
AX-110911600	5B	136.762
AX-109031326	5B	138.07
AX-94461896	5B	150.467
AX-95629586	5B	151.106
AX-110942912	5B	153.194
AX-94614436	5B	154.364
AX-109834857	5B	157.113
AX-109827342	5B	158.082
AX-108802644	5B	159.155
AX-108863492	5B	159.546
AX-109001427	5B	160.76
AX-110438459	5B	161.287
AX-110999858	5B	162.339
AX-110082918	5B	162.598
AX-108863390	5B	163.605
AX-109860674	5B	164.045
AX-108936241	5B	165.558
AX-110391219	5B	167.658
AX-110484142	5B	168.482
AX-110122016	5B	169.94
AX-108979816	5B	176.401
AX-109989152	5B	180.286
AX-94960445	5B	180.956
AX-111135060	5B	181.858
AX-95219129	5B	183.022
AX-111514083	5B	183.443
AX-111012251	5B	184.519
AX-109281175	5B	188.797
AX-110481066	5B	189.324
AX-110916126	5B	190.046
AX-108753428	5B	190.693
AX-109478285	5B	190.88
AX-110370454	5B	192.485
AX-109386760	5B	194.447
AX-111486899	5B	195.3
AX-108776572	5B	196.169
AX-108882461	5B	197.333
AX-109327169	5B	197.637
AX-109551949	5B	198.578
AX-108963243	5B	199.011
AX-109479931	5B	199.473
AX-110017141	5B	200.835
AX-89713699	5B	201.721
AX-110000815	5B	203.98
AX-109964372	5B	205.801
AX-108855042	5B	206.767
AX-110493865	5B	207.195
AX-111516865	5B	208.506
AX-110384205	5B	210.732
AX-109392822	5B	210.945
AX-109995035	5B	214.364
AX-108949260	5B	220.492
AX-109316443	5B	223.066
AX-89633041	5D	0
AX-110421468	5D	7.603
AX-110580874	5D	10.593
AX-89698184	5D	13.898
AX-111917292	5D	14.356
AX-89752452	5D	16.962
AX-108840042	5D	18.341
AX-110085499	5D	18.981
AX-109561083	5D	21.552
AX-110995368	5D	22.841
AX-110513237	5D	24.543
AX-109912332	5D	25.337
AX-111517974	5D	25.798
AX-111193198	5D	26.092
AX-109878225	5D	27.044
AX-111299554	5D	27.205
AX-109428691	5D	27.647
AX-110550596	5D	27.906
AX-111211264	5D	28.703
AX-111716085	5D	28.985
AX-110912566	5D	29.544
AX-110416339	5D	29.752
AX-111876811	5D	29.891
AX-108763365	5D	31.085
AX-108799954	5D	31.666
AX-110145713	5D	33.702
AX-111344924	5D	33.933
AX-109373971	5D	34.208
AX-109129846	5D	34.794
AX-109288984	5D	36.063
AX-108919131	5D	38.648
AX-109380070	5D	40.344
AX-89642798	5D	42.236
AX-110036980	5D	42.927
AX-110036898	5D	44.622
AX-109324087	5D	45.6
AX-111717376	5D	47.198
AX-109850798	5D	49.213
AX-108877411	5D	51.881
AX-110772137	5D	53.014
AX-109401717	5D	54.722
AX-111676465	5D	58.361
AX-109929775	5D	60.052
AX-110031634	5D	62.879
AX-109447373	5D	66.835
AX-111616614	5D	70.91
AX-111460807	5D	72.012
AX-110625313	5D	74.009
AX-110985437	5D	74.551
AX-110570350	5D	74.89
AX-110405892	5D	80.74
AX-111512534	5D	82.629
AX-110091088	5D	86.532
AX-109272147	5D	91.423
AX-109485887	5D	92.301
AX-110996226	5D	93.559
AX-108822269	5D	94.348
AX-111544605	5D	94.999
AX-89331886	5D	96.429
AX-108971172	5D	99.217
AX-111055722	5D	104.65
AX-111388087	5D	106.351
AX-109241094	5D	110.726
AX-109582768	5D	112.53
AX-94616983	5D	118.636
AX-109820798	5D	121.181
AX-109359385	5D	123.886
AX-109407937	5D	127.19
AX-109351133	5D	128.909
AX-110974080	5D	132.83
AX-110824131	5D	133.889
AX-109462922	5D	146.112
AX-169338533	5D	148.846
AX-111817779	5D	150.414
AX-111132594	5D	151.857
AX-110557199	5D	154.31
AX-111580191	5D	156.384
AX-110958441	5D	157.041
AX-109841273	5D	157.76
AX-110643173	5D	158.471
AX-111622925	5D	158.779
AX-109446984	5D	159.245
AX-109586034	5D	160.045
AX-110459859	5D	160.559
AX-108898503	5D	162.499
AX-109323235	5D	163.488
AX-109729999	5D	163.631
AX-110836725	5D	172.087
AX-111465052	5D	172.765
AX-110382864	6A	0
AX-111511228	6A	0.773
AX-110497820	6A	1.658
AX-109930957	6A	2.214
AX-110436436	6A	3.223
AX-109509808	6A	4.227
AX-108745027	6A	4.706
AX-111700449	6A	5.143
AX-109337644	6A	5.906
AX-111531101	6A	6.175
AX-109915375	6A	6.478
AX-111534875	6A	6.735
AX-109303250	6A	7.649
AX-111450930	6A	7.999
AX-109498898	6A	8.709
AX-111594929	6A	13.653
AX-111163151	6A	14.293
AX-94708293	6A	14.81
AX-94821944	6A	15.328
AX-109899135	6A	16.365
AX-109336601	6A	16.836
AX-111615258	6A	17.839
AX-109300733	6A	18.653
AX-109968349	6A	19.768
AX-111529259	6A	20.345
AX-109341845	6A	20.928
AX-95103885	6A	21.738
AX-89598303	6A	23.26
AX-111506029	6A	24.003
AX-109333168	6A	24.845
AX-108848017	6A	25.702
AX-110423063	6A	38.714
AX-110432121	6A	42.574
AX-108919419	6A	43.34
AX-109013896	6A	44.011
AX-108804757	6A	44.664
AX-109333111	6A	46.493
AX-109850660	6A	47.248
AX-109312044	6A	47.399
AX-110670761	6A	47.922
AX-108966963	6A	48.098
AX-110696773	6A	49.039
AX-110980576	6A	50.087
AX-111648203	6A	50.903
AX-109463428	6A	51.543
AX-111048864	6A	52.437
AX-95173304	6A	53.506
AX-108876381	6A	54.093
AX-109931716	6A	57.981
AX-108829497	6A	58.373
AX-110667539	6A	59.156
AX-111153087	6A	59.765
AX-109868726	6A	61.356
AX-109283360	6A	62.98
AX-110442638	6A	66.392
AX-111619803	6A	66.884
AX-109376315	6A	67.293
AX-108917691	6A	67.555
AX-109495375	6A	67.725
AX-109469598	6A	67.836
AX-109974361	6A	68.205
AX-111062772	6A	68.48
AX-111122628	6A	69.157
AX-95258743	6A	69.477
AX-111630587	6A	69.745
AX-109326251	6A	70.069
AX-94548199	6A	70.414
AX-111101235	6A	71.276
AX-110071501	6A	72.64
AX-109875069	6A	73.831
AX-111135903	6A	74.365
AX-110921133	6A	75.01
AX-111727948	6A	76.062
AX-110683182	6A	76.452
AX-110396061	6A	76.664
AX-109357447	6A	77.491
AX-108823309	6A	77.838
AX-110398381	6A	78.352
AX-111492224	6A	79.418
AX-109842268	6A	79.821
AX-108952456	6A	80.731
AX-108813367	6A	81.059
AX-109884158	6A	82.094
AX-94871570	6A	82.444
AX-108736509	6A	83.343
AX-111498454	6A	83.922
AX-111688089	6A	84.238
AX-111455271	6A	84.472
AX-108831829	6A	85.295
AX-108837322	6A	85.627
AX-108782799	6A	86.054
AX-110591318	6A	86.551
AX-111219632	6A	86.731
AX-111131762	6A	89.379
AX-109831794	6A	90.072
AX-111098603	6A	90.36
AX-111037916	6A	93.289
AX-108891245	6A	93.636
AX-94973054	6A	94.254
AX-110928492	6A	94.49
AX-111760597	6A	96.532
AX-109478902	6A	99.785
AX-89583444	6A	100.619
AX-110947227	6A	101.756
AX-89341675	6A	102.727
AX-111680204	6A	103.47
AX-110433692	6A	104.054
AX-110055643	6A	105.452
AX-109295804	6A	105.73
AX-95118008	6A	106.98
AX-110945767	6A	107.195
AX-109370898	6A	109.654
AX-111134280	6A	110.558
AX-108891954	6A	112.022
AX-110371990	6A	116.042
AX-111665420	6A	117.589
AX-111042006	6A	118.813
AX-110600929	6A	119.773
AX-108932983	6A	123.511
AX-110597829	6A	126.018
AX-110003081	6A	126.671
AX-111639623	6A	127.33
AX-108828019	6A	128.486
AX-109984471	6A	130.259
AX-111105960	6A	133.152
AX-111525476	6B	0
AX-111036893	6B	4.86
AX-94574644	6B	5.13
AX-109993622	6B	5.4
AX-108736357	6B	5.94
AX-110979021	6B	6.21
AX-111576361	6B	6.48
AX-109872471	6B	7.27
AX-110550919	6B	7.53
AX-111315279	6B	7.8
AX-111795656	6B	8.6
AX-109291140	6B	9.42
AX-111022074	6B	10.52
AX-109439077	6B	14.89
AX-111144376	6B	15.15
AX-110504116	6B	18.05
AX-111761955	6B	19.45
AX-109034125	6B	22.99
AX-108823992	6B	27.46
AX-110494636	6B	29.46
AX-94711297	6B	29.74
AX-108733102	6B	38.42
AX-110382125	6B	39.23
AX-111496478	6B	40.87
AX-110530579	6B	41.95
AX-110667505	6B	44.55
AX-108853850	6B	45.97
AX-110472291	6B	48.58
AX-108776690	6B	50.29
AX-111601126	6B	51.99
AX-110576102	6B	53.58
AX-110368287	6B	54.1
AX-110129836	6B	54.62
AX-109946366	6B	56.31
AX-110522948	6B	57.12
AX-111662891	6B	66.44
AX-109332480	6B	68.66
AX-111635638	6B	69.48
AX-110421763	6B	72.64
AX-109415735	6B	76.43
AX-109993524	6B	76.97
AX-110502033	6B	77.23
AX-110389900	6B	77.5
AX-109469226	6B	78.06
AX-109882390	6B	78.61
AX-109408478	6B	82.67
AX-111663688	6B	85.82
AX-109947841	6B	88.66
AX-109300906	6B	93.77
AX-111080402	6B	94.31
AX-111661509	6B	94.58
AX-95252437	6B	96.59
AX-110404003	6B	100.09
AX-94831360	6B	102.07
AX-110386321	6B	103.72
AX-111450305	6B	107.73
AX-109395078	6B	108.55
AX-108868344	6B	110.22
AX-108816205	6B	110.76
AX-108758488	6B	113.31
AX-110481198	6B	114.96
AX-110925228	6B	116.62
AX-108977840	6B	117.99
AX-109356924	6B	118.26
AX-94731858	6B	118.52
AX-110987417	6B	119.37
AX-111686735	6B	119.65
AX-110361081	6B	121.02
AX-94515886	6B	121.28
AX-108829835	6B	122.94
AX-108726594	6B	124.6
AX-95224228	6B	126.24
AX-110570616	6B	129.02
AX-108941519	6B	130.64
AX-109834904	6B	132.87
AX-110026281	6B	133.68
AX-94389685	6B	135.66
AX-109576267	6B	137.61
AX-109580053	6B	137.87
AX-108733558	6B	138.14
AX-110407894	6B	138.4
AX-108781304	6B	138.67
AX-110433950	6B	139.23
AX-110984406	6B	140.07
AX-111618122	6B	141.45
AX-109367151	6B	141.99
AX-110490610	6B	143.36
AX-110683925	6B	143.9
AX-108760302	6B	145.27
AX-89696866	6B	169.84
AX-110547035	6B	174.29
AX-94529943	6B	175.1
AX-109323963	6B	178.25
AX-110968333	6B	179.65
AX-94745320	6B	180.19
[truncated: 515 more rows]

## Sheet: statistics
Statisitcs of constructed map
chromosome	# markers	Genetic distance (cM)	cM/Marker
1A	107	192.14	1.7957
1B	85	83.162	0.978376
1D	70	203.37	2.90529
2A	174	178.05	1.02328
2B	148	301.63	2.03804
2D	91	173.08	1.90198
3A	182	116.265	0.638819
3B	151	300.13	1.98762
3D	50	219.77	4.3954
4A	66	207.96	3.15091
4B	73	225.49	3.0889
4D	79	253.35	3.20696
5A	192	370.54	1.9299
5B	221	223.066	1.00935
5D	89	172.765	1.94118
6A	125	133.152	1.06522
6B	122	230.23	1.88713
6D	48	186.99	3.89563
7A	144	285.77	1.98451
7B	192	150.092	0.781729
7D	104	163.003	1.56734
A	990	1483.88	1.49887
B	992	1513.8	1.52601
D	531	1372.33	2.58442
Total	2513	4370.01	1.73896
