# Supplementary material for: Identification of quantitative trait loci for kernel traits in a wheat cultivar Chuannong16
Source: BMC Genet. 2019 Oct 16;20:77. doi: 10.1186/s12863-019-0782-4 (PMC6796374; doi:10.1186/s12863-019-0782-4)
Supplement: Supplementary file 11 — Additional file 11: Table S10. Details of KASP markers. [file 12863_2019_782_MOESM11_ESM.xlsx]

## Sheet: Sheet1
Table S10 Details of KASP markers
Primer	Sequence (5'-3')
KASP-AX-94721936-FAM-CN16	GAAGGTGACCAAGTTCATGCTTATAAACCGGTCGAACTCGC
KASP-AX-94721936-HEX-20828	GAAGGTCGGAGTCAACGGATTTATAAACCGGTCGAACTCGT
KASP-AX-94721936-R	CTCGCCAAGG AGAAGCACCA
